# Supplementary material for: Associations Between Neonatal Cry Acoustics and Visual Attention During the First Year
Source: Front Psychol. 2020 Sep 30;11:577510. doi: 10.3389/fpsyg.2020.577510 (PMC7561366; doi:10.3389/fpsyg.2020.577510)
Supplement: Supplementary file 2 [file Data_Sheet_2.CSV]

code	SSRI	F0	F0var	Disengagement	OculomotorOrienting
CT1	0	567,6982	29,8794	0,5440
CT2	0	452,3372	70,7640	0,7744	273,6126
CT3	0	520,5612	29,4328	0,6843	378,6136
CT4	0	431,2489	49,5947	0,5836	199,8459
CT5	0	436,1344	82,0538	0,2789	325,9534
CT6	0	469,3875	80,3130	0,6445	407,9778
CT7	0	474,0767	44,1255	0,3655	324,7650
CT8	0	426,7054	28,7147	0,8034	396,3290
CT9	0	502,6036	27,4416	0,5042	338,6078
CT10	1	488,1020	48,2200	0,8520	385,1178
CT11	0	484,0789	51,1661	0,5076	309,7701
CT12	1	479,7693	28,9798		358,0130
CT13	0	476,6843	35,8363		200,0580
CT14	0	447,7135	69,9996	0,3335	316,3561
CT15	0	405,9341	50,3415	0,4701	359,7146
CT16	0	406,8074	41,3565		233,0879
CT17	0	562,5961	58,5959	0,5257	299,7568
CT18	0	549,8648	91,2886	0,7972	399,6904
CT19	1	493,9286	74,8252		308,0877
CT20	0	493,1578	31,4694	0,7238
CT21	0	396,8433	27,6552	0,5294	283,0591
CT22	0	420,3031	67,0526	0,3542	369,2314
CT23	1	522,4402	61,4371	0,7813	304,5117
CT24	1	400,4908	33,9176	0,3197	538,7547
CT25	0	506,9070	32,5850	0,4982	325,0240
CT26	0	490,8996	60,3094	0,5724
CT27	0	475,4845	44,3498	0,6469
CT28	0	413,0763	60,1820	0,4809	266,6521
CT29	0	515,4269	56,7057	0,4464	394,4261
CT30	0	472,7421	42,0509	0,4843	376,1152
CT31	0	447,9298	45,7563	0,7156
CT32	0	557,0415	118,0785	0,4410	274,6922
CT33	0	499,1061	70,6713	0,5520	357,2110
CT34	0	501,2383	69,2023	0,6140	408,4120
CT35	0	424,2122	43,4031	0,9118
CT36	1	502,3868	33,1119	0,6637	326,6216
CT37	1	452,2460	75,8566	0,7650	342,0265
CT38	1	447,9008	73,1031	0,7279	394,4513
CT39	0	525,9759	74,7596	0,6797	295,8260
CT40	0	392,7370	34,2567	0,4469	433,2983
CT41	1	452,4616	90,5716	0,6063	296,5224
CT42	0	423,4138	71,3703	0,4399	291,5630
CT43	0	440,8665	45,9388		258,3645
CT44	0	519,8284	61,3573	0,3699	352,9758
CT45	1	546,4151	123,9055	0,6411
CT46	0	576,0756	42,9147	0,5041	409,9267
CT47	0	555,1178	67,5920	0,7016
CT48	1	435,0451	37,2664	0,7113
CT49	0	426,2980	32,0904	0,6024	389,5909
CT50	0	486,5646	50,9626	0,2724	313,2719
CT51	0	409,9804	36,0229	0,2406	517,3934
CT52	0	504,7529	69,0978	0,5034	464,2459
CT53	0	446,1552	32,6497	0,5551	441,3594
CT54	0	484,0546	51,3986	0,4597	316,6160
CT55	1	431,5726	67,9679	0,6046
CT56	0	463,5072	41,3927	0,4538	241,7566
CT57	1	504,2573	50,2232	0,5636	291,6100
CT58	0	528,6590	46,7498	0,5849
