# Supplementary material for: Associations Between Neonatal Cry Acoustics and Visual Attention During the First Year
Source: Front Psychol. 2020 Sep 30;11:577510. doi: 10.3389/fpsyg.2020.577510 (PMC7561366; doi:10.3389/fpsyg.2020.577510)
Supplement: Supplementary file 3 [file Data_Sheet_3.CSV]

code	CryFromBeg	F0	F0var	Disengagement	OculomotorOrienting
Tre1	0	446,1657	72,4086		401,4616
Tre2	1	562,4476	45,3367	0,9310	428,0194
Tre3	0	457,9496	40,0272	0,9730	451,3057
Tre4	1	458,3395	87,7609	0,7517	472,7925
Tre5	1	534,5207	87,8549	0,7624	505,8536
Tre6	1	574,4669	99,9372	0,8155	379,1233
Tre7	0	493,7653	87,3700	0,9185	417,7630
Tre8	1	564,8819	91,1593	0,6708	390,2031
Tre9	0	490,6850	54,2810	0,7815	410,4584
Tre10	0	425,9632	62,2326	0,7157	464,1232
Tre11	0	429,3696	98,9848	0,8641	487,5590
Tre12	0	388,6480	42,4065		366,6513
Tre13	0	427,7147	80,2072		336,8687
Tre14	1	462,1290	71,3499		469,5244
Tre15	1	412,8029	48,8301	0,4489	379,2368
Tre16	0	372,7270	18,6161	0,5738	402,5645
Tre17	1	465,5852	58,1520	0,5406	281,2962
Tre18	0	473,4548	44,4944	0,6341	426,1021
Tre19	0	399,1139	20,8899	0,7347	505,0523
Tre20	0	369,8428	45,5945	0,7273	479,4199
Tre21	1	496,8142	53,0747		405,5703
Tre22	1	438,7665	73,1780	0,6230	420,1892
Tre23	1	555,0784	62,8742	0,8465	436,6047
Tre24	0	395,6595	39,3092	0,8699	478,2569
Tre25	0	399,5484	26,5062		453,9669
Tre26	1	454,2766	95,5049	0,7607	408,5988
Tre27	0	404,0468	41,1101	0,8653	395,5089
Tre28	1	596,6672	60,4786	0,7838	544,7004
Tre29	1	437,5499	68,2846	0,7204	412,6875
Tre30	1	419,8216	35,5050	0,7353	421,5418
Tre31	0	469,2635	88,9482	0,6743	364,6518
Tre32	1	479,9239	123,0337	0,7488	441,4972
Tre33	1	443,0320	68,0393	0,8748	433,5544
Tre34	0	417,2731	17,1337	0,9673	469,6794
Tre35	0	410,5000	35,3789	0,7255	463,2785
Tre36	1	510,5366	48,6651	0,6454	371,8394
Tre37	1	595,7766	94,1661	0,9294	511,5894
Tre38	1	486,6672	84,0593	0,5459	363,2872
Tre39	1	385,6894	71,9452	0,4239	368,4191
Tre40	0	459,3032	84,6730	0,7683	408,2705
Tre41	1	551,0439	109,9036	0,6233	463,5895
Tre42	1	587,5884	89,4270		369,0485
Tre43	1	421,0208	45,0716	0,5158	432,7335
Tre44	0	448,6534	32,6106	0,7139	378,2789
Tre45	0	438,6115	91,8398	0,7511	382,1101
Tre46	0	581,2426	91,4240		380,2849
Tre47	0	479,5903	65,7077	0,8209	447,4415
Tre48	1	473,8468	54,2829		302,9301
Tre49	1	425,7698	62,2781	0,5496	398,0162
Tre50	1	368,7637	95,5862	0,4032	390,1915
Tre51	1	423,3572	49,0425	0,3881	420,8369
Tre52	1	423,6171	44,0344	0,9445	516,3071
Tre53	0	443,4492	65,1622	0,8424
Tre54	1	546,3565	121,5650	0,8253
Tre55	1	410,2294	36,7912	0,9510
